# Supplementary material for: Optimization of genomic selection training populations with a genetic algorithm
Source: Genet Sel Evol. 2015 May 6;47(1):38. doi: 10.1186/s12711-015-0116-6 (PMC4422310; doi:10.1186/s12711-015-0116-6)
Supplement: Additional file 1 — R Code. R programs for replicating the analysis in the paper. [file 12711_2015_116_MOESM1_ESM.zip]

Archive with 13 entries (10 files):
- trainingpopulationselection/
- trainingpopulationselection/.DS_Store
- __MACOSX/
- __MACOSX/trainingpopulationselection/
- __MACOSX/trainingpopulationselection/._.DS_Store
- trainingpopulationselection/AMESDATA.R
- trainingpopulationselection/ARABIDOPSISDATA.R
- trainingpopulationselection/FUNCTIONS.R
- trainingpopulationselection/Icon
- __MACOSX/trainingpopulationselection/._Icon
- trainingpopulationselection/RICEDIVDATAScenario2.R
- trainingpopulationselection/WheatDataFiveYears.R
- __MACOSX/._trainingpopulationselection
