# Supplementary material for: Optimization of genomic selection training populations with a genetic algorithm
Source: Genet Sel Evol. 2015 May 6;47(1):38. doi: 10.1186/s12711-015-0116-6 (PMC4422310; doi:10.1186/s12711-015-0116-6)
Supplement: Additional file 1 — R Code. R programs for replicating the analysis in the paper. [file 12711_2015_116_MOESM1_ESM.zip › trainingpopulationselection/AMESDATA.R]

setwd("~/Google Drive/CDandPEVmeanMAY")
source('FUNCTIONS.R')
library("EMMREML")
library("imputation")
#load('Ames.subsetmap.RData')
#oad('New.Ames.clean.RData')

#colnames(G)<-map[,1]
#rownames(G)<-pheno[,1]
#genodata<-Mmapped<-meanImpute(G)$x
#rownames(Mmapped)<-rownames(G)
#colnames(Mmapped)<-colnames(G)

#G<-scale(Mmapped, center=T, scale=F)
#LambdaTrait<-1/ncol(G)

#svdG<-svd(G, nu=40,nv=40)

#PCAs<-G%*%svdG$v

#rownames(PCAs)<-rownames(G)


#dataGDD_DTS<-pheno[,c(1,4)]
#head(dataGDD_DTS) 
#colnames(dataGDD_DTS)[1]<-'Entry'
#dataGDD_DTS$Entry<-as.factor(dataGDD_DTS$Entry)
####clustering
#distG<-dist(G, "euclidean")

#hclustG<-hclust(distG, "ward")

#Kmat<-cov(t(G))
#Kmat<-Kmat/mean(diag(Kmat))

#save.image('AMESDATAAFTERDIST.RData')


load('AMESDATAAFTERDIST.RData')
clusteringG<-cutree(hclustG, k=5)
print(table(clusteringG))
names(clusteringG)<-rownames(G)
cormat<-c()
for (clust in 1:5){
	for (ntoselect in c(50,100,200)){
	corvec1<-c()
	corvec2<-c()
	corvec3<-c()
for (repl in 1:50){

Test<-sample(rownames(G)[clusteringG==clust], 50)
candidates<-(rownames(G)[clusteringG!=clust])

TrainList<-GenAlgForSubsetSelection(PCAs=PCAs,candidates=candidates,Test=Test,ntoselect=ntoselect , npop=800, nelite=5, mutprob=.5, niterations=200, lambda=LambdaTrait)

Ztrain1<-model.matrix(~-1+dataGDD_DTS[dataGDD_DTS$Entry%in%TrainList[[1]],]$Entry)
Ztest<-model.matrix(~-1+dataGDD_DTS[dataGDD_DTS$Entry%in%Test,]$Entry)


model1<-emmreml(y=dataGDD_DTS[dataGDD_DTS$Entry%in%TrainList[[1]],]$GDD_DTS, X=matrix(rep(1,nrow(Ztrain1)), ncol=1), Z=Ztrain1,K=Kmat)
yTestEst1<-Ztest%*%model1$uhat
cor(dataGDD_DTS[dataGDD_DTS$Entry%in%Test,]$GDD_DTS,yTestEst1 )


Ztrain2<-model.matrix(~-1+dataGDD_DTS[dataGDD_DTS$Entry%in%TrainList[[2]],]$Entry)
model2<-emmreml(y=dataGDD_DTS[dataGDD_DTS$Entry%in%TrainList[[2]],]$GDD_DTS, X=matrix(rep(1,nrow(Ztrain2)), ncol=1), Z=Ztrain2,K=Kmat)
yTestEst2<-Ztest%*%model2$uhat
cor(dataGDD_DTS[dataGDD_DTS$Entry%in%Test,]$GDD_DTS,yTestEst2)

RandomTrain<-sample(candidates,ntoselect)

Ztrain3<-model.matrix(~-1+dataGDD_DTS[dataGDD_DTS$Entry%in%RandomTrain,]$Entry)
model3<-emmreml(y=dataGDD_DTS[dataGDD_DTS$Entry%in%RandomTrain,]$GDD_DTS, X=matrix(rep(1,nrow(Ztrain3)), ncol=1), Z=Ztrain3,K=Kmat)
yTestEst3<-Ztest%*%model3$uhat
cor(dataGDD_DTS[dataGDD_DTS$Entry%in%Test,]$GDD_DTS,yTestEst3)

####
corvec1<-c(corvec1,cor(dataGDD_DTS[dataGDD_DTS$Entry%in%Test,]$GDD_DTS,yTestEst1 ))

corvec2<-c(corvec2,cor(dataGDD_DTS[dataGDD_DTS$Entry%in%Test,]$GDD_DTS,yTestEst2 ))
corvec3<-c(corvec3,cor(dataGDD_DTS[dataGDD_DTS$Entry%in%Test,]$GDD_DTS,yTestEst3))
print(rbind(rbind(corvec1,corvec2),corvec3))
}
cormat<-rbind(cormat,rbind(rbind(corvec1,corvec2),corvec3))
save(cormat, file="AMESCormatforGDD_DTSTestCluster1_5Samplesizes50_100_200nPC40.RData")
}
}


 
