# Supplementary material for: Optimization of genomic selection training populations with a genetic algorithm
Source: Genet Sel Evol. 2015 May 6;47(1):38. doi: 10.1186/s12711-015-0116-6 (PMC4422310; doi:10.1186/s12711-015-0116-6)
Supplement: Additional file 1 — R Code. R programs for replicating the analysis in the paper. [file 12711_2015_116_MOESM1_ESM.zip › trainingpopulationselection/ARABIDOPSISDATA.R]

setwd("~/Google Drive/CDandPEVmeanMAY")
source('FUNCTIONS.R')
library("EMMREML")
library("imputation")
#load('Ames.subsetmap.RData')
#load('New.Ames.clean.RData')
library("rrBLUP")

library("imputation")
####

phenodata<-read.table("phenotype_published_raw.txt", skip=0, sep="\t", header=T)
dim(phenodata)
head(phenodata)

phenodata[,1]<-paste("X",phenodata[,1],sep="")
colnames(phenodata)[1]<-"Entry"
phenodata[1:5,1:5]
phenodata<-phenodata[,-2]

head(phenodata)

genodataactg<-read.table("call_method_32.txt", skip=1, sep=",", header=T)
dim(genodataactg)
genodataactg[1:50,1:5]

###function to turn a,c,t,g's in a vector into 0,1's

recodeactg<-function(x){
	x1<-x[2]
	newx<-rep(0,length(x))
	newx[x!=x1]<-1
	return(newx)
}
#apply the above function to genodata

genodata01<-cbind(genodataactg[,c(1,2)],t(apply(genodataactg[,-c(1,2)],1,recodeactg)))
genodata01[1:50,1:5]

colnames(genodata01)<-colnames(genodataactg)
genodata01[1:5,1:5]
notnaincolumns<-apply(phenodata, 2, function(x){sum(!is.na(x))})
whichphenocolshavemrethan150obs<-which(notnaincolumns>150)
summary(phenodata[,whichphenocolshavemrethan150obs[-1]])
#########Turn the data into standard format and match rows, delete missing

for (traitcol in whichphenocolshavemrethan150obs[-1]){
	cormat<-c()
G<-t(genodata01[,-c(1,2)])
G[1:5,1:5]
dim(G)
dim(phenodata)


dataCURRENTTRAIT<-phenodata[,c(1,traitcol)]
colnames(dataCURRENTTRAIT)[1]<-'Entry'
colnames(dataCURRENTTRAIT)[2]<-'CURRENTTRAIT'
dataCURRENTTRAIT<-dataCURRENTTRAIT[!is.na(dataCURRENTTRAIT$CURRENTTRAIT),]


head(dataCURRENTTRAIT)
G<-G[rownames(G)%in%dataCURRENTTRAIT$Entry,]

dataCURRENTTRAIT$Entry<-factor(dataCURRENTTRAIT$Entry, levels=levels(factor(rownames(G), levels=rownames(G))))

G<-scale(G, center=T, scale=F)
Kmat<-cov(t(G))
Kmat<-Kmat/mean(diag(Kmat))
LambdaTrait<-1/ncol(G)

svdG<-svd(G, nu=40,nv=40)

PCAs<-G%*%svdG$v

rownames(PCAs)<-rownames(G)

print(dim(G))


for (ntoselect in c(25,50)){
	corvec1<-c()
	corvec3<-c()
for (repl in 1:50){
Test<-sample(rownames(G),50)
candidates<-setdiff(rownames(G),Test)

TrainList<-GenAlgForSubsetSelection(PCAs=PCAs,candidates=candidates,Test=Test,ntoselect=ntoselect , npop=500, nelite=5, mutprob=.5, niterations=100, lambda=LambdaTrait)

Ztrain1<-model.matrix(~-1+dataCURRENTTRAIT[dataCURRENTTRAIT$Entry%in%TrainList[[1]],]$Entry)
Ztest<-model.matrix(~-1+dataCURRENTTRAIT[dataCURRENTTRAIT$Entry%in%Test,]$Entry)


model1<-emmreml(y=dataCURRENTTRAIT[dataCURRENTTRAIT$Entry%in%TrainList[[1]],]$CURRENTTRAIT, X=matrix(rep(1,nrow(Ztrain1)), ncol=1), Z=Ztrain1,K=Kmat)
yTestEst1<-Ztest%*%model1$uhat
cor(dataCURRENTTRAIT[dataCURRENTTRAIT$Entry%in%Test,]$CURRENTTRAIT,yTestEst1)


RandomTrain<-sample(candidates,ntoselect)

Ztrain3<-model.matrix(~-1+dataCURRENTTRAIT[dataCURRENTTRAIT$Entry%in%RandomTrain,]$Entry)
model3<-emmreml(y=dataCURRENTTRAIT[dataCURRENTTRAIT$Entry%in%RandomTrain,]$CURRENTTRAIT, X=matrix(rep(1,nrow(Ztrain3)), ncol=1), Z=Ztrain3,K=Kmat)
yTestEst3<-Ztest%*%model3$uhat
cor(dataCURRENTTRAIT[dataCURRENTTRAIT$Entry%in%Test,]$CURRENTTRAIT,yTestEst3)

####
corvec1<-c(corvec1,cor(dataCURRENTTRAIT[dataCURRENTTRAIT$Entry%in%Test,]$CURRENTTRAIT,yTestEst1))
corvec3<-c(corvec3,cor(dataCURRENTTRAIT[dataCURRENTTRAIT$Entry%in%Test,]$CURRENTTRAIT,yTestEst3))
print(rbind(corvec1,corvec3))
}
cormat<-rbind(cormat,rbind(corvec1,corvec3))
save(cormat, file=paste("CormatforCURRENTTRAITTestSamplesizes25_50nPC40","Traitcol",traitcol,".RData", sep=""))
}
}
