# Supplementary material for: Optimization of genomic selection training populations with a genetic algorithm
Source: Genet Sel Evol. 2015 May 6;47(1):38. doi: 10.1186/s12711-015-0116-6 (PMC4422310; doi:10.1186/s12711-015-0116-6)
Supplement: Additional file 1 — R Code. R programs for replicating the analysis in the paper. [file 12711_2015_116_MOESM1_ESM.zip › trainingpopulationselection/RICEDIVDATAScenario2.R]

setwd("~/Google Drive/CDandPEVmeanMAY")
source('FUNCTIONS.R')
library("EMMREML")
library("imputation")


phenodata<-read.table("ncomms1467Rice44KnewPheno.csv",sep=",", skip=1, header=T,quote = "")
dim(phenodata)
phenodata[1:5,1:11]


dim(phenodata)
summary(phenodata)
ricenames<-read.csv("ProjectAccessionsRice.csv", header=T, sep=",")[-1,]
head(ricenames)

colnames(ricenames)[2]<-"NSFTVID"

phenodatanew<-merge(ricenames,phenodata, by="NSFTVID")
dim(phenodatanew)
head(phenodatanew)
colnames(phenodatanew)
genodatachr1<-read.table("div_rice34.RiceDiversity44K.hapmap/div_rice34.RiceDiversity44K.daa2219.chr1.hmp.txt", quote="", sep="\t", skip=0, header=T)

genodatachr1[1:5,1:20]


genodatachr2<-read.table("div_rice34.RiceDiversity44K.hapmap/div_rice34.RiceDiversity44K.daa2220.chr2.hmp.txt", quote="", sep="\t", skip=0, header=T, comment.char="")

genodatachr2[1:5,1:20]


genodatachr3<-read.table("div_rice34.RiceDiversity44K.hapmap/div_rice34.RiceDiversity44K.daa2221.chr3.hmp.txt", quote="", sep="\t", skip=0, header=T, comment.char="")

genodatachr3[1:5,1:20]


genodatachr4<-read.table("div_rice34.RiceDiversity44K.hapmap/div_rice34.RiceDiversity44K.daa2222.chr4.hmp.txt", quote="", sep="\t", skip=0, header=T, comment.char="")

genodatachr4[1:5,1:20]


genodatachr5<-read.table("div_rice34.RiceDiversity44K.hapmap/div_rice34.RiceDiversity44K.daa2223.chr5.hmp.txt", quote="", sep="\t", skip=0, header=T, comment.char="")

genodatachr5[1:5,1:20]


genodatachr6<-read.table("div_rice34.RiceDiversity44K.hapmap/div_rice34.RiceDiversity44K.daa2224.chr6.hmp.txt", quote="", sep="\t", skip=0, header=T, comment.char="")

genodatachr6[1:5,1:20]


genodatachr7<-read.table("div_rice34.RiceDiversity44K.hapmap/div_rice34.RiceDiversity44K.daa2225.chr7.hmp.txt", quote="", sep="\t", skip=0, header=T, comment.char="")

genodatachr7[1:5,1:20]


genodatachr8<-read.table("div_rice34.RiceDiversity44K.hapmap/div_rice34.RiceDiversity44K.daa2226.chr8.hmp.txt", quote="", sep="\t", skip=0, header=T, comment.char="")

genodatachr8[1:5,1:20]


genodatachr9<-read.table("div_rice34.RiceDiversity44K.hapmap/div_rice34.RiceDiversity44K.daa2227.chr9.hmp.txt", quote="", sep="\t", skip=0, header=T, comment.char="")

genodatachr9[1:5,1:20]


genodatachr10<-read.table("div_rice34.RiceDiversity44K.hapmap/div_rice34.RiceDiversity44K.daa2228.chr10.hmp.txt", quote="", sep="\t", skip=0, header=T, comment.char="")

genodatachr10[1:5,1:20]


genodatachr11<-read.table("div_rice34.RiceDiversity44K.hapmap/div_rice34.RiceDiversity44K.daa2229.chr11.hmp.txt", quote="", sep="\t", skip=0, header=T, comment.char="")

genodatachr11[1:5,1:20]


genodatachr12<-read.table("div_rice34.RiceDiversity44K.hapmap/div_rice34.RiceDiversity44K.daa2230.chr12.hmp.txt", quote="", sep="\t", skip=0, header=T, comment.char="")

genodatachr12[1:5,1:20]

colnames(genodatachr1)->colnames(genodatachr2)
colnames(genodatachr1)->colnames(genodatachr3)
colnames(genodatachr1)->colnames(genodatachr4)
colnames(genodatachr1)->colnames(genodatachr5)
colnames(genodatachr1)->colnames(genodatachr6)
colnames(genodatachr1)->colnames(genodatachr7)
colnames(genodatachr1)->colnames(genodatachr8)
colnames(genodatachr1)->colnames(genodatachr9)
colnames(genodatachr1)->colnames(genodatachr10)
colnames(genodatachr1)->colnames(genodatachr11)
colnames(genodatachr1)->colnames(genodatachr12)


genodataactg<-rbind(genodatachr1,genodatachr2,genodatachr3,genodatachr4,genodatachr5,genodatachr6,genodatachr7,genodatachr8,genodatachr9, genodatachr10,genodatachr11,genodatachr12 )
dim(genodataactg)
genodataactg[1:2,1:15]

###function to turn aa,cc,tt,gg, nn's in a vector into 0,1's

recodeactgn<-function(x){
    x1<-substr(x, 1,1)
    x2<-substr(x, 2,2)
	x1nona<-factor(as.character(x1[!is.na(x1)]))
    levelsx1nona=levels(x1nona)
    newx<-rowSums(cbind(x1==levelsx1nona[1], x2==levelsx1nona[1]))
	return(newx-1)
}
#apply the above function to genodata

genodata01<-cbind(genodataactg[,c(1,3,4)],t(apply(genodataactg[,-(1:11)],1,recodeactgn)))
colnamesgenodata01<-colnames(genodata01)
genodata01[1:50,1:25]
genodata01<-cbind(genodata01[,c(1,2,3)],meanImpute(genodata01[,-c(1,2,3)]))
colnames(genodata01)<-colnamesgenodata01
colnames(genodata01)[c(1,2,3)]<-c("Marker","Chromosome", "Positions")
genodata01[1:2,1:25]
####Select the  trait, match the phenotypes and genotypes, and select the test and training individuals, divide data
head(phenodata)
strsplitcolnames<-strsplit(colnames(genodata01)[-c(1,2,3)],split=".RA", fixed=T)

strsplitcolnames[[21]]<-unlist(strsplit(strsplitcolnames[[21]], split=".GS", fixed=T))

#####################

phenodatanew$Accession.Name
accessionnames<-unlist(strsplitcolnames)[-(1:413)*2]
accessionnames<-gsub(".",replacement="", x=accessionnames,fixed = TRUE)
accessionnames<-gsub(".",replacement="", x=accessionnames,fixed = TRUE)
phenodatanew$Accession.Name<-gsub("_",replacement="", x=phenodatanew$Accession.Name,fixed = TRUE)
phenodatanew$Accession.Name<-gsub("(",replacement="", x=phenodatanew$Accession.Name,fixed = TRUE)
phenodatanew$Accession.Name<-gsub(")",replacement="", x=phenodatanew$Accession.Name,fixed = TRUE)
phenodatanew$Accession.Name<-gsub(" ",replacement="", x=phenodatanew$Accession.Name,fixed = TRUE)
phenodatanew$Accession.Name<-gsub("-",replacement="", x=phenodatanew$Accession.Name,fixed = TRUE)
phenodatanew$Accession.Name<-gsub("/",replacement="", x=phenodatanew$Accession.Name,fixed = TRUE)
phenodatanew$Accession.Name<-gsub("'",replacement="", x=phenodatanew$Accession.Name,fixed = TRUE)
phenodatanew$Accession.Name<-gsub(".",replacement="", x=phenodatanew$Accession.Name,fixed = TRUE)
length(intersect(phenodatanew$Accession.Name,accessionnames))
setdiff(accessionnames,phenodatanew$Accession.Name)
setdiff(phenodatanew$Accession.Name,accessionnames)
accessionnames[which(accessionnames=="X682")]<-682
accessionnames[which(accessionnames=="X583")]<-583
accessionnames[which(accessionnames=="X27")]<-27
accessionnames[which(accessionnames=="X923")]<-923
accessionnames[which(accessionnames=="X519")]<-519
accessionnames[which(accessionnames=="X5612223")]<-5612223

accessionnames[which(accessionnames=="X9524")]<-9524
accessionnames[which(accessionnames=="X325")]<-325
accessionnames[which(accessionnames=="X318")]<-318
length(intersect(phenodatanew$Accession.Name,accessionnames))
setdiff(accessionnames,phenodatanew$Accession.Name)

colnames(genodata01)[-c(1,2,3)]<-accessionnames


setdiff(phenodatanew$Accession.Name,accessionnames)

length(phenodatanew$Accession.Name)
sum(is.na(phenodatanew$Accession.Name))
linenamesindata<-intersect(phenodatanew$Accession.Name,accessionnames)

genodata01<-cbind(genodata01[,1:3], genodata01[,colnames(genodata01)%in%linenamesindata])
genodata01[1:5,1:5]
phenodata<-phenodatanew<-phenodatanew[phenodatanew$Accession.Name%in%linenamesindata,]

Mmapped<-t(as.matrix(genodata01[,-c(1,2,3)]))
rownames(Mmapped)


##################
dim(phenodata)
head(phenodata)
phenodata<-phenodata[,c(3,8:43)]


G<-Mmapped
LambdaTrait<-1/ncol(G)


for (traitcol in setdiff(1:(ncol(phenodata)-1),c(1:7, 10,22:25, 27:29,35:36))+1){
cormat<-c()
dataCURRENTTRAIT<-phenodata[,c(1,traitcol)]
head(dataCURRENTTRAIT) 
colnames(dataCURRENTTRAIT)[1]<-'Entry'
colnames(dataCURRENTTRAIT)[2]<-'CURRENTTRAIT'
dataCURRENTTRAIT<-dataCURRENTTRAIT[!is.na(dataCURRENTTRAIT$CURRENTTRAIT),]


head(dataCURRENTTRAIT)
G<-G[rownames(G)%in%dataCURRENTTRAIT$Entry,]

dataCURRENTTRAIT$Entry<-factor(dataCURRENTTRAIT$Entry, levels=levels(factor(rownames(G), levels=rownames(G))))

G<-scale(G, center=T, scale=F)
Kmat<-cov(t(G))
Kmat<-Kmat/mean(diag(Kmat))
LambdaTrait<-1/ncol(G)

svdG<-svd(G, nu=40,nv=40)

PCAs<-G%*%svdG$v

rownames(PCAs)<-rownames(G)

print(dim(G))


for (ntoselect in c(25,50,100)){
	corvec1<-c()
	corvec2<-c()
	corvec3<-c()
for (repl in 1:50){

Test<-sample(rownames(G),100)
candidates<-setdiff(rownames(G),Test)

TrainList<-GenAlgForSubsetSelection(PCAs=PCAs,candidates=candidates,Test=Test,ntoselect=ntoselect , npop=800, nelite=10, mutprob=.5, niterations=300, lambda=LambdaTrait)

Ztrain1<-model.matrix(~-1+dataCURRENTTRAIT[dataCURRENTTRAIT$Entry%in%TrainList[[1]],]$Entry)
Ztest<-model.matrix(~-1+dataCURRENTTRAIT[dataCURRENTTRAIT$Entry%in%Test,]$Entry)


model1<-emmreml(y=dataCURRENTTRAIT[dataCURRENTTRAIT$Entry%in%TrainList[[1]],]$CURRENTTRAIT, X=matrix(rep(1,nrow(Ztrain1)), ncol=1), Z=Ztrain1,K=Kmat)
yTestEst1<-Ztest%*%model1$uhat
cor(dataCURRENTTRAIT[dataCURRENTTRAIT$Entry%in%Test,]$CURRENTTRAIT,yTestEst1 )


Ztrain2<-model.matrix(~-1+dataCURRENTTRAIT[dataCURRENTTRAIT$Entry%in%TrainList[[2]],]$Entry)
model2<-emmreml(y=dataCURRENTTRAIT[dataCURRENTTRAIT$Entry%in%TrainList[[2]],]$CURRENTTRAIT, X=matrix(rep(1,nrow(Ztrain2)), ncol=1), Z=Ztrain2,K=Kmat)
yTestEst2<-Ztest%*%model2$uhat
cor(dataCURRENTTRAIT[dataCURRENTTRAIT$Entry%in%Test,]$CURRENTTRAIT,yTestEst2)

RandomTrain<-sample(candidates,ntoselect)

Ztrain3<-model.matrix(~-1+dataCURRENTTRAIT[dataCURRENTTRAIT$Entry%in%RandomTrain,]$Entry)
model3<-emmreml(y=dataCURRENTTRAIT[dataCURRENTTRAIT$Entry%in%RandomTrain,]$CURRENTTRAIT, X=matrix(rep(1,nrow(Ztrain3)), ncol=1), Z=Ztrain3,K=Kmat)
yTestEst3<-Ztest%*%model3$uhat
cor(dataCURRENTTRAIT[dataCURRENTTRAIT$Entry%in%Test,]$CURRENTTRAIT,yTestEst3)

####
corvec1<-c(corvec1,cor(dataCURRENTTRAIT[dataCURRENTTRAIT$Entry%in%Test,]$CURRENTTRAIT,yTestEst1 ))

corvec2<-c(corvec2,cor(dataCURRENTTRAIT[dataCURRENTTRAIT$Entry%in%Test,]$CURRENTTRAIT,yTestEst2 ))
corvec3<-c(corvec3,cor(dataCURRENTTRAIT[dataCURRENTTRAIT$Entry%in%Test,]$CURRENTTRAIT,yTestEst3))
print(rbind(rbind(corvec1,corvec2),corvec3))
}
cormat<-rbind(cormat,rbind(rbind(corvec1,corvec2),corvec3))
save(cormat, file=paste("RICEDIVDATACormatforTestScenario2Samplesizes25_50_100nPC40TraitCol", traitcol,".RData", sep=""))
}
}


 
