# Supplementary material for: Optimization of genomic selection training populations with a genetic algorithm
Source: Genet Sel Evol. 2015 May 6;47(1):38. doi: 10.1186/s12711-015-0116-6 (PMC4422310; doi:10.1186/s12711-015-0116-6)
Supplement: Additional file 1 — R Code. R programs for replicating the analysis in the paper. [file 12711_2015_116_MOESM1_ESM.zip › trainingpopulationselection/WheatDataFiveYears.R]

setwd('~/Google Drive/CDandPEVmeanMAY')
source('FUNCTIONS.R')
library("EMMREML")
dataGEN<-read.table("download_IOUX/snpfile.txt", sep="\t", header=T)
library("imputation")
M<-meanImpute(dataGEN)$x
M[1:5,1:5]
Kmat<-cov(t(M))
Kmat<-Kmat/mean(diag(Kmat))
dim(Kmat)


dataPheno<-read.table("download_IOUX/traits.txt", sep="\t", header=T)
library("reshape")
summary(dataPheno)
intersect(dataPheno[dataPheno[,2]=='GRINcore_2006_Lab_Aberdeen',1],dataPheno[dataPheno[,2]=='GRINcore_2007_Lab_Aberdeen',1])

sum((table(dataPheno[,1],dataPheno[,2]))>1)

dataPheno<-dataPheno[!is.na(dataPheno[,3]),]

dataPheno<-dataPheno[dataPheno$line%in%rownames(Kmat),]
Kmat<-Kmat[match(dataPheno$line, rownames(Kmat)),match(dataPheno$line, colnames(Kmat))]
dim(dataPheno)
dim(Kmat)
dataPheno[1:5,]
Kmat[1:5,1:5]


yearsoflines<-dataPheno[,c(1,2)]
dataCURRENTTRAIT<-dataPheno[,c(1,3)]
colnames(dataCURRENTTRAIT)[1]<-'Entry'
colnames(dataCURRENTTRAIT)[2]<-'CURRENTTRAIT'

head(dataCURRENTTRAIT)
dataCURRENTTRAIT$Entry<-factor(dataCURRENTTRAIT$Entry, levels=levels(factor(rownames(Kmat), levels=rownames(Kmat))))

LambdaTrait<-1/ncol(M)

svdG<-svd(Kmat, nu=40,nv=40)

PCAs<-Kmat%*%svdG$v

rownames(PCAs)<-rownames(Kmat)

for (testyear in 3:5){
cormat<-c()
for (ntoselect in c(100,300)){
	corvec1<-c()
	corvec3<-c()
for (repl in 1:50){
	
Test<-sample(rownames(Kmat)[yearsoflines[,2]%in%levels(yearsoflines[,2])[testyear]],200)
candidates<-rownames(Kmat)[yearsoflines[,2]%in%levels(yearsoflines[,2])[1:(testyear-1)]]

TrainList<-GenAlgForSubsetSelection(PCAs=PCAs,candidates=candidates,Test=Test,ntoselect=ntoselect , npop=200, nelite=5, mutprob=.5, niterations=500, lambda=LambdaTrait)

Ztrain1<-model.matrix(~-1+dataCURRENTTRAIT[dataCURRENTTRAIT$Entry%in%TrainList[[1]],]$Entry)
Ztest<-model.matrix(~-1+dataCURRENTTRAIT[dataCURRENTTRAIT$Entry%in%Test,]$Entry)


model1<-emmreml(y=dataCURRENTTRAIT[dataCURRENTTRAIT$Entry%in%TrainList[[1]],]$CURRENTTRAIT, X=matrix(rep(1,nrow(Ztrain1)), ncol=1), Z=Ztrain1,K=Kmat)
yTestEst1<-Ztest%*%model1$uhat
cor(dataCURRENTTRAIT[dataCURRENTTRAIT$Entry%in%Test,]$CURRENTTRAIT,yTestEst1)


RandomTrain<-sample(candidates,ntoselect)

Ztrain3<-model.matrix(~-1+dataCURRENTTRAIT[dataCURRENTTRAIT$Entry%in%RandomTrain,]$Entry)
model3<-emmreml(y=dataCURRENTTRAIT[dataCURRENTTRAIT$Entry%in%RandomTrain,]$CURRENTTRAIT, X=matrix(rep(1,nrow(Ztrain3)), ncol=1), Z=Ztrain3,K=Kmat)
yTestEst3<-Ztest%*%model3$uhat
cor(dataCURRENTTRAIT[dataCURRENTTRAIT$Entry%in%Test,]$CURRENTTRAIT,yTestEst3)

####
corvec1<-c(corvec1,cor(dataCURRENTTRAIT[dataCURRENTTRAIT$Entry%in%Test,]$CURRENTTRAIT,yTestEst1))
corvec3<-c(corvec3,cor(dataCURRENTTRAIT[dataCURRENTTRAIT$Entry%in%Test,]$CURRENTTRAIT,yTestEst3))
print(rbind(corvec1,corvec3))
}
cormat<-rbind(cormat,rbind(corvec1,corvec3))
save(cormat, file=paste("Testyear",testyear,"WheatDataCormatTest_200Samplesizes100_300nPC40.RData",sep=""))
}

}
